# Supplementary material for: Nucleic acid purification from plants, animals and microbes in under 30 seconds
Source: PLoS Biol. 2017 Nov 21;15(11):e2003916. doi: 10.1371/journal.pbio.2003916 (PMC5697807; doi:10.1371/journal.pbio.2003916)
Supplement: S1 Data — The measured zeta potentials of Whatman No.1 and Hybond N across a pH range. (XLSX) [file pbio.2003916.s004.xlsx]

## Sheet: Sheet1
Whatman No.1			hybond N
pH	Zeta potential[mV]		pH	Zeta potential[mV]
4.992	-16.36		6.161	-21.75
5.022	-16		6.228	-22.44
5.007	-16.36		6.099	-21.73
5.033	-15.95		6.135	-22.4
5.739	-18.15		6.55	-24.06
5.746	-17.56		6.539	-24.31
5.72	-18.13		6.527	-24.31
5.77	-17.93		6.548	-24.35
6.612	-20.44		7.195	-27.69
6.625	-20.45		7.191	-27.74
6.519	-20.55		7.126	-27.77
6.622	-20.47		7.187	-28.03
8.281	-14.4		8.229	-31.91
8.214	-14.48		8.187	-31.77
8.139	-14.32		8.18	-32.27
8.137	-14.45		8.143	-31.93
8.809	-14.55		8.609	-33.39
8.775	-14.88		8.574	-32.95
8.763	-14.56		8.558	-33.31
8.76	-14.9		8.551	-33.22
9.189	-14.68		8.824	-34.43
9.174	-14.85		8.803	-33.62
9.152	-14.62		8.788	-34.89
9.157	-15.01		8.779	-33.84
9.565	-14.79		9.089	-35.53
9.565	-15.03		9.073	-34.61
9.551	-14.76		9.069	-35.53
9.553	-15.08		9.061	-34.88
			9.348	-36.2
			9.342	-35.62
			9.337	-36.72
			9.332	-35.92
			9.604	-36.1
			9.597	-37.52
